# Supplementary material for: OSMI-1 Enhances TRAIL-Induced Apoptosis through ER Stress and NF-κB Signaling in Colon Cancer Cells
Source: Int J Mol Sci. 2021 Oct 14;22(20):11073. doi: 10.3390/ijms222011073 (PMC8539180; doi:10.3390/ijms222011073)
Supplement: Supplementary file 1 [file ijms-22-11073-s001.zip]

Archive with 1 entries (1 files):
- ijms-1396536-supplementary.pdf
